# Supplementary material for: Development of the first axillary in vitro shoot multiplication protocol for coconut palms
Source: Sci Rep. 2021 Sep 15;11:18367. doi: 10.1038/s41598-021-97718-1 (PMC8443624; doi:10.1038/s41598-021-97718-1)
Supplement: Supplementary file 1 — Supplementary Information 1. [file 41598_2021_97718_MOESM1_ESM.xlsx]

## Sheet: experiment 1
Experiment 1: Comparison of the amount of proliferating meristems we obtained from Coconuts plantlets of the MYD cultivar following 3 different treatments (T1,T2,T3). T1 consist of 144 plants that received the cut protocol and were put on Y3 medium containing 40g/L sucrose. T2 consists of 144 plants that were normally subcultured on Y3 medium containing 40 g/L sucrose and 1µM TDZ. T3 consist of 1…
Variables						Results
experiment	Cultivar	Group	Medium	Protocol	Plant#	Proliferation
1	MYD	T1	Y40	Cut protocol	1	non reacting
1	MYD	T1	Y40	Cut protocol	2	non reacting
1	MYD	T1	Y40	Cut protocol	3	non reacting
1	MYD	T1	Y40	Cut protocol	4	non reacting
1	MYD	T1	Y40	Cut protocol	5	non reacting
1	MYD	T1	Y40	Cut protocol	6	non reacting
1	MYD	T1	Y40	Cut protocol	7	non reacting
1	MYD	T1	Y40	Cut protocol	8	non reacting
1	MYD	T1	Y40	Cut protocol	9	non reacting
1	MYD	T1	Y40	Cut protocol	10	non reacting
1	MYD	T1	Y40	Cut protocol	11	non reacting
1	MYD	T1	Y40	Cut protocol	12	non reacting
1	MYD	T1	Y40	Cut protocol	13	non reacting
1	MYD	T1	Y40	Cut protocol	14	non reacting
1	MYD	T1	Y40	Cut protocol	15	non reacting
1	MYD	T1	Y40	Cut protocol	16	non reacting
1	MYD	T1	Y40	Cut protocol	17	non reacting
1	MYD	T1	Y40	Cut protocol	18	non reacting
1	MYD	T1	Y40	Cut protocol	19	non reacting
1	MYD	T1	Y40	Cut protocol	20	non reacting
1	MYD	T1	Y40	Cut protocol	21	non reacting
1	MYD	T1	Y40	Cut protocol	22	non reacting
1	MYD	T1	Y40	Cut protocol	23	non reacting
1	MYD	T1	Y40	Cut protocol	24	non reacting
1	MYD	T1	Y40	Cut protocol	25	non reacting
1	MYD	T1	Y40	Cut protocol	26	non reacting
1	MYD	T1	Y40	Cut protocol	27	non reacting
1	MYD	T1	Y40	Cut protocol	28	non reacting
1	MYD	T1	Y40	Cut protocol	29	non reacting
1	MYD	T1	Y40	Cut protocol	30	non reacting
1	MYD	T1	Y40	Cut protocol	31	non reacting
1	MYD	T1	Y40	Cut protocol	32	non reacting
1	MYD	T1	Y40	Cut protocol	33	non reacting
1	MYD	T1	Y40	Cut protocol	34	non reacting
1	MYD	T1	Y40	Cut protocol	35	non reacting
1	MYD	T1	Y40	Cut protocol	36	non reacting
1	MYD	T1	Y40	Cut protocol	37	non reacting
1	MYD	T1	Y40	Cut protocol	38	non reacting
1	MYD	T1	Y40	Cut protocol	39	non reacting
1	MYD	T1	Y40	Cut protocol	40	non reacting
1	MYD	T1	Y40	Cut protocol	41	non reacting
1	MYD	T1	Y40	Cut protocol	42	non reacting
1	MYD	T1	Y40	Cut protocol	43	non reacting
1	MYD	T1	Y40	Cut protocol	44	non reacting
1	MYD	T1	Y40	Cut protocol	45	non reacting
1	MYD	T1	Y40	Cut protocol	46	non reacting
1	MYD	T1	Y40	Cut protocol	47	non reacting
1	MYD	T1	Y40	Cut protocol	48	non reacting
1	MYD	T1	Y40	Cut protocol	49	non reacting
1	MYD	T1	Y40	Cut protocol	50	non reacting
1	MYD	T1	Y40	Cut protocol	51	non reacting
1	MYD	T1	Y40	Cut protocol	52	non reacting
1	MYD	T1	Y40	Cut protocol	53	non reacting
1	MYD	T1	Y40	Cut protocol	54	non reacting
1	MYD	T1	Y40	Cut protocol	55	non reacting
1	MYD	T1	Y40	Cut protocol	56	non reacting
1	MYD	T1	Y40	Cut protocol	57	non reacting
1	MYD	T1	Y40	Cut protocol	58	non reacting
1	MYD	T1	Y40	Cut protocol	59	non reacting
1	MYD	T1	Y40	Cut protocol	60	non reacting
1	MYD	T1	Y40	Cut protocol	61	non reacting
1	MYD	T1	Y40	Cut protocol	62	non reacting
1	MYD	T1	Y40	Cut protocol	63	non reacting
1	MYD	T1	Y40	Cut protocol	64	non reacting
1	MYD	T1	Y40	Cut protocol	65	non reacting
1	MYD	T1	Y40	Cut protocol	66	non reacting
1	MYD	T1	Y40	Cut protocol	67	non reacting
1	MYD	T1	Y40	Cut protocol	68	non reacting
1	MYD	T1	Y40	Cut protocol	69	non reacting
1	MYD	T1	Y40	Cut protocol	70	non reacting
1	MYD	T1	Y40	Cut protocol	71	non reacting
1	MYD	T1	Y40	Cut protocol	72	non reacting
1	MYD	T1	Y40	Cut protocol	73	non reacting
1	MYD	T1	Y40	Cut protocol	74	non reacting
1	MYD	T1	Y40	Cut protocol	75	non reacting
1	MYD	T1	Y40	Cut protocol	76	non reacting
1	MYD	T1	Y40	Cut protocol	77	non reacting
1	MYD	T1	Y40	Cut protocol	78	non reacting
1	MYD	T1	Y40	Cut protocol	79	non reacting
1	MYD	T1	Y40	Cut protocol	80	non reacting
1	MYD	T1	Y40	Cut protocol	81	non reacting
1	MYD	T1	Y40	Cut protocol	82	non reacting
1	MYD	T1	Y40	Cut protocol	83	non reacting
1	MYD	T1	Y40	Cut protocol	84	non reacting
1	MYD	T1	Y40	Cut protocol	85	non reacting
1	MYD	T1	Y40	Cut protocol	86	non reacting
1	MYD	T1	Y40	Cut protocol	87	non reacting
1	MYD	T1	Y40	Cut protocol	88	non reacting
1	MYD	T1	Y40	Cut protocol	89	non reacting
1	MYD	T1	Y40	Cut protocol	90	non reacting
1	MYD	T1	Y40	Cut protocol	91	non reacting
1	MYD	T1	Y40	Cut protocol	92	non reacting
1	MYD	T1	Y40	Cut protocol	93	non reacting
1	MYD	T1	Y40	Cut protocol	94	non reacting
1	MYD	T1	Y40	Cut protocol	95	non reacting
1	MYD	T1	Y40	Cut protocol	96	non reacting
1	MYD	T1	Y40	Cut protocol	97	non reacting
1	MYD	T1	Y40	Cut protocol	98	non reacting
1	MYD	T1	Y40	Cut protocol	99	non reacting
1	MYD	T1	Y40	Cut protocol	100	non reacting
1	MYD	T1	Y40	Cut protocol	101	non reacting
1	MYD	T1	Y40	Cut protocol	102	non reacting
1	MYD	T1	Y40	Cut protocol	103	non reacting
1	MYD	T1	Y40	Cut protocol	104	non reacting
1	MYD	T1	Y40	Cut protocol	105	non reacting
1	MYD	T1	Y40	Cut protocol	106	non reacting
1	MYD	T1	Y40	Cut protocol	107	non reacting
1	MYD	T1	Y40	Cut protocol	108	non reacting
1	MYD	T1	Y40	Cut protocol	109	non reacting
1	MYD	T1	Y40	Cut protocol	110	non reacting
1	MYD	T1	Y40	Cut protocol	111	non reacting
1	MYD	T1	Y40	Cut protocol	112	non reacting
1	MYD	T1	Y40	Cut protocol	113	non reacting
1	MYD	T1	Y40	Cut protocol	114	non reacting
1	MYD	T1	Y40	Cut protocol	115	non reacting
1	MYD	T1	Y40	Cut protocol	116	non reacting
1	MYD	T1	Y40	Cut protocol	117	non reacting
1	MYD	T1	Y40	Cut protocol	118	non reacting
1	MYD	T1	Y40	Cut protocol	119	non reacting
1	MYD	T1	Y40	Cut protocol	120	non reacting
1	MYD	T1	Y40	Cut protocol	121	non reacting
1	MYD	T1	Y40	Cut protocol	122	non reacting
1	MYD	T1	Y40	Cut protocol	123	non reacting
1	MYD	T1	Y40	Cut protocol	124	non reacting
1	MYD	T1	Y40	Cut protocol	125	non reacting
1	MYD	T1	Y40	Cut protocol	126	non reacting
1	MYD	T1	Y40	Cut protocol	127	non reacting
1	MYD	T1	Y40	Cut protocol	128	non reacting
1	MYD	T1	Y40	Cut protocol	129	non reacting
1	MYD	T1	Y40	Cut protocol	130	non reacting
1	MYD	T1	Y40	Cut protocol	131	non reacting
1	MYD	T1	Y40	Cut protocol	132	non reacting
1	MYD	T1	Y40	Cut protocol	133	non reacting
1	MYD	T1	Y40	Cut protocol	134	non reacting
1	MYD	T1	Y40	Cut protocol	135	non reacting
1	MYD	T1	Y40	Cut protocol	136	non reacting
1	MYD	T1	Y40	Cut protocol	137	non reacting
1	MYD	T1	Y40	Cut protocol	138	non reacting
1	MYD	T1	Y40	Cut protocol	139	non reacting
1	MYD	T1	Y40	Cut protocol	140	non reacting
1	MYD	T1	Y40	Cut protocol	141	non reacting
1	MYD	T1	Y40	Cut protocol	142	non reacting
1	MYD	T1	Y40	Cut protocol	143	non reacting
1	MYD	T1	Y40	Cut protocol	144	non reacting
1	MYD	T2	TDZ	Control	1	non reacting
1	MYD	T2	TDZ	Control	2	non reacting
1	MYD	T2	TDZ	Control	3	non reacting
1	MYD	T2	TDZ	Control	4	non reacting
1	MYD	T2	TDZ	Control	5	non reacting
1	MYD	T2	TDZ	Control	6	non reacting
1	MYD	T2	TDZ	Control	7	non reacting
1	MYD	T2	TDZ	Control	8	non reacting
1	MYD	T2	TDZ	Control	9	non reacting
1	MYD	T2	TDZ	Control	10	non reacting
1	MYD	T2	TDZ	Control	11	non reacting
1	MYD	T2	TDZ	Control	12	non reacting
1	MYD	T2	TDZ	Control	13	non reacting
1	MYD	T2	TDZ	Control	14	non reacting
1	MYD	T2	TDZ	Control	15	non reacting
1	MYD	T2	TDZ	Control	16	non reacting
1	MYD	T2	TDZ	Control	17	non reacting
1	MYD	T2	TDZ	Control	18	non reacting
1	MYD	T2	TDZ	Control	19	non reacting
1	MYD	T2	TDZ	Control	20	non reacting
1	MYD	T2	TDZ	Control	21	non reacting
1	MYD	T2	TDZ	Control	22	non reacting
1	MYD	T2	TDZ	Control	23	non reacting
1	MYD	T2	TDZ	Control	24	non reacting
1	MYD	T2	TDZ	Control	25	non reacting
1	MYD	T2	TDZ	Control	26	non reacting
1	MYD	T2	TDZ	Control	27	non reacting
1	MYD	T2	TDZ	Control	28	non reacting
1	MYD	T2	TDZ	Control	29	non reacting
1	MYD	T2	TDZ	Control	30	non reacting
1	MYD	T2	TDZ	Control	31	non reacting
1	MYD	T2	TDZ	Control	32	non reacting
1	MYD	T2	TDZ	Control	33	non reacting
1	MYD	T2	TDZ	Control	34	non reacting
1	MYD	T2	TDZ	Control	35	non reacting
1	MYD	T2	TDZ	Control	36	non reacting
1	MYD	T2	TDZ	Control	37	non reacting
1	MYD	T2	TDZ	Control	38	non reacting
1	MYD	T2	TDZ	Control	39	non reacting
1	MYD	T2	TDZ	Control	40	non reacting
1	MYD	T2	TDZ	Control	41	non reacting
1	MYD	T2	TDZ	Control	42	non reacting
1	MYD	T2	TDZ	Control	43	non reacting
1	MYD	T2	TDZ	Control	44	non reacting
1	MYD	T2	TDZ	Control	45	non reacting
1	MYD	T2	TDZ	Control	46	non reacting
1	MYD	T2	TDZ	Control	47	non reacting
1	MYD	T2	TDZ	Control	48	non reacting
1	MYD	T2	TDZ	Control	49	non reacting
1	MYD	T2	TDZ	Control	50	non reacting
1	MYD	T2	TDZ	Control	51	non reacting
1	MYD	T2	TDZ	Control	52	non reacting
1	MYD	T2	TDZ	Control	53	non reacting
1	MYD	T2	TDZ	Control	54	non reacting
1	MYD	T2	TDZ	Control	55	non reacting
1	MYD	T2	TDZ	Control	56	non reacting
1	MYD	T2	TDZ	Control	57	non reacting
1	MYD	T2	TDZ	Control	58	non reacting
1	MYD	T2	TDZ	Control	59	non reacting
1	MYD	T2	TDZ	Control	60	non reacting
1	MYD	T2	TDZ	Control	61	non reacting
1	MYD	T2	TDZ	Control	62	non reacting
1	MYD	T2	TDZ	Control	63	non reacting
1	MYD	T2	TDZ	Control	64	non reacting
1	MYD	T2	TDZ	Control	65	non reacting
1	MYD	T2	TDZ	Control	66	non reacting
1	MYD	T2	TDZ	Control	67	non reacting
1	MYD	T2	TDZ	Control	68	non reacting
1	MYD	T2	TDZ	Control	69	non reacting
1	MYD	T2	TDZ	Control	70	non reacting
1	MYD	T2	TDZ	Control	71	non reacting
1	MYD	T2	TDZ	Control	72	non reacting
1	MYD	T2	TDZ	Control	73	non reacting
1	MYD	T2	TDZ	Control	74	non reacting
1	MYD	T2	TDZ	Control	75	non reacting
1	MYD	T2	TDZ	Control	76	non reacting
1	MYD	T2	TDZ	Control	77	non reacting
1	MYD	T2	TDZ	Control	78	non reacting
1	MYD	T2	TDZ	Control	79	non reacting
1	MYD	T2	TDZ	Control	80	non reacting
1	MYD	T2	TDZ	Control	81	non reacting
1	MYD	T2	TDZ	Control	82	non reacting
1	MYD	T2	TDZ	Control	83	non reacting
1	MYD	T2	TDZ	Control	84	non reacting
1	MYD	T2	TDZ	Control	85	non reacting
1	MYD	T2	TDZ	Control	86	non reacting
1	MYD	T2	TDZ	Control	87	non reacting
1	MYD	T2	TDZ	Control	88	non reacting
1	MYD	T2	TDZ	Control	89	non reacting
1	MYD	T2	TDZ	Control	90	non reacting
1	MYD	T2	TDZ	Control	91	non reacting
1	MYD	T2	TDZ	Control	92	non reacting
1	MYD	T2	TDZ	Control	93	non reacting
1	MYD	T2	TDZ	Control	94	non reacting
1	MYD	T2	TDZ	Control	95	non reacting
1	MYD	T2	TDZ	Control	96	non reacting
1	MYD	T2	TDZ	Control	97	non reacting
1	MYD	T2	TDZ	Control	98	non reacting
1	MYD	T2	TDZ	Control	99	non reacting
1	MYD	T2	TDZ	Control	100	non reacting
1	MYD	T2	TDZ	Control	101	non reacting
1	MYD	T2	TDZ	Control	102	non reacting
1	MYD	T2	TDZ	Control	103	non reacting
1	MYD	T2	TDZ	Control	104	non reacting
1	MYD	T2	TDZ	Control	105	non reacting
1	MYD	T2	TDZ	Control	106	non reacting
1	MYD	T2	TDZ	Control	107	non reacting
1	MYD	T2	TDZ	Control	108	non reacting
1	MYD	T2	TDZ	Control	109	non reacting
1	MYD	T2	TDZ	Control	110	non reacting
1	MYD	T2	TDZ	Control	111	non reacting
1	MYD	T2	TDZ	Control	112	non reacting
1	MYD	T2	TDZ	Control	113	non reacting
1	MYD	T2	TDZ	Control	114	non reacting
1	MYD	T2	TDZ	Control	115	non reacting
1	MYD	T2	TDZ	Control	116	non reacting
1	MYD	T2	TDZ	Control	117	non reacting
1	MYD	T2	TDZ	Control	118	non reacting
1	MYD	T2	TDZ	Control	119	non reacting
1	MYD	T2	TDZ	Control	120	non reacting
1	MYD	T2	TDZ	Control	121	non reacting
1	MYD	T2	TDZ	Control	122	non reacting
1	MYD	T2	TDZ	Control	123	non reacting
1	MYD	T2	TDZ	Control	124	non reacting
1	MYD	T2	TDZ	Control	125	non reacting
1	MYD	T2	TDZ	Control	126	non reacting
1	MYD	T2	TDZ	Control	127	non reacting
1	MYD	T2	TDZ	Control	128	non reacting
1	MYD	T2	TDZ	Control	129	non reacting
1	MYD	T2	TDZ	Control	130	non reacting
1	MYD	T2	TDZ	Control	131	non reacting
1	MYD	T2	TDZ	Control	132	non reacting
1	MYD	T2	TDZ	Control	133	non reacting
1	MYD	T2	TDZ	Control	134	non reacting
1	MYD	T2	TDZ	Control	135	non reacting
1	MYD	T2	TDZ	Control	136	non reacting
1	MYD	T2	TDZ	Control	137	non reacting
1	MYD	T2	TDZ	Control	138	non reacting
1	MYD	T2	TDZ	Control	139	non reacting
1	MYD	T2	TDZ	Control	140	non reacting
1	MYD	T2	TDZ	Control	141	non reacting
1	MYD	T2	TDZ	Control	142	non reacting
1	MYD	T2	TDZ	Control	143	non reacting
1	MYD	T2	TDZ	Control	144	non reacting
1	MYD	T3	TDZ	Cut protocol	1	reacting
1	MYD	T3	TDZ	Cut protocol	2	reacting
1	MYD	T3	TDZ	Cut protocol	3	reacting
1	MYD	T3	TDZ	Cut protocol	4	reacting
1	MYD	T3	TDZ	Cut protocol	5	reacting
1	MYD	T3	TDZ	Cut protocol	6	reacting
1	MYD	T3	TDZ	Cut protocol	7	reacting
1	MYD	T3	TDZ	Cut protocol	8	reacting
1	MYD	T3	TDZ	Cut protocol	9	reacting
1	MYD	T3	TDZ	Cut protocol	10	reacting
1	MYD	T3	TDZ	Cut protocol	11	reacting
1	MYD	T3	TDZ	Cut protocol	12	reacting
1	MYD	T3	TDZ	Cut protocol	13	reacting
1	MYD	T3	TDZ	Cut protocol	14	reacting
1	MYD	T3	TDZ	Cut protocol	15	reacting
1	MYD	T3	TDZ	Cut protocol	16	reacting
1	MYD	T3	TDZ	Cut protocol	17	reacting
1	MYD	T3	TDZ	Cut protocol	18	reacting
1	MYD	T3	TDZ	Cut protocol	19	reacting
1	MYD	T3	TDZ	Cut protocol	20	reacting
1	MYD	T3	TDZ	Cut protocol	21	reacting
1	MYD	T3	TDZ	Cut protocol	22	reacting
1	MYD	T3	TDZ	Cut protocol	23	reacting
1	MYD	T3	TDZ	Cut protocol	24	reacting
1	MYD	T3	TDZ	Cut protocol	25	reacting
1	MYD	T3	TDZ	Cut protocol	26	reacting
1	MYD	T3	TDZ	Cut protocol	27	reacting
1	MYD	T3	TDZ	Cut protocol	28	reacting
1	MYD	T3	TDZ	Cut protocol	29	reacting
1	MYD	T3	TDZ	Cut protocol	30	reacting
1	MYD	T3	TDZ	Cut protocol	31	reacting
1	MYD	T3	TDZ	Cut protocol	32	non reacting
1	MYD	T3	TDZ	Cut protocol	33	non reacting
1	MYD	T3	TDZ	Cut protocol	34	non reacting
1	MYD	T3	TDZ	Cut protocol	35	non reacting
1	MYD	T3	TDZ	Cut protocol	36	non reacting
1	MYD	T3	TDZ	Cut protocol	37	non reacting
1	MYD	T3	TDZ	Cut protocol	38	non reacting
1	MYD	T3	TDZ	Cut protocol	39	non reacting
1	MYD	T3	TDZ	Cut protocol	40	non reacting
1	MYD	T3	TDZ	Cut protocol	41	non reacting
1	MYD	T3	TDZ	Cut protocol	42	non reacting
1	MYD	T3	TDZ	Cut protocol	43	non reacting
1	MYD	T3	TDZ	Cut protocol	44	non reacting
1	MYD	T3	TDZ	Cut protocol	45	non reacting
1	MYD	T3	TDZ	Cut protocol	46	non reacting
1	MYD	T3	TDZ	Cut protocol	47	non reacting
1	MYD	T3	TDZ	Cut protocol	48	non reacting
1	MYD	T3	TDZ	Cut protocol	49	non reacting
1	MYD	T3	TDZ	Cut protocol	50	non reacting
1	MYD	T3	TDZ	Cut protocol	51	non reacting
1	MYD	T3	TDZ	Cut protocol	52	non reacting
1	MYD	T3	TDZ	Cut protocol	53	non reacting
1	MYD	T3	TDZ	Cut protocol	54	non reacting
1	MYD	T3	TDZ	Cut protocol	55	non reacting
1	MYD	T3	TDZ	Cut protocol	56	non reacting
1	MYD	T3	TDZ	Cut protocol	57	non reacting
1	MYD	T3	TDZ	Cut protocol	58	non reacting
1	MYD	T3	TDZ	Cut protocol	59	non reacting
1	MYD	T3	TDZ	Cut protocol	60	non reacting
1	MYD	T3	TDZ	Cut protocol	61	non reacting
1	MYD	T3	TDZ	Cut protocol	62	non reacting
1	MYD	T3	TDZ	Cut protocol	63	non reacting
1	MYD	T3	TDZ	Cut protocol	64	non reacting
1	MYD	T3	TDZ	Cut protocol	65	non reacting
1	MYD	T3	TDZ	Cut protocol	66	non reacting
1	MYD	T3	TDZ	Cut protocol	67	non reacting
1	MYD	T3	TDZ	Cut protocol	68	non reacting
1	MYD	T3	TDZ	Cut protocol	69	non reacting
1	MYD	T3	TDZ	Cut protocol	70	non reacting
1	MYD	T3	TDZ	Cut protocol	71	non reacting
1	MYD	T3	TDZ	Cut protocol	72	non reacting
1	MYD	T3	TDZ	Cut protocol	73	non reacting
1	MYD	T3	TDZ	Cut protocol	74	non reacting
1	MYD	T3	TDZ	Cut protocol	75	non reacting
1	MYD	T3	TDZ	Cut protocol	76	non reacting
1	MYD	T3	TDZ	Cut protocol	77	non reacting
1	MYD	T3	TDZ	Cut protocol	78	non reacting
1	MYD	T3	TDZ	Cut protocol	79	non reacting
1	MYD	T3	TDZ	Cut protocol	80	non reacting
1	MYD	T3	TDZ	Cut protocol	81	non reacting
1	MYD	T3	TDZ	Cut protocol	82	non reacting
1	MYD	T3	TDZ	Cut protocol	83	non reacting
1	MYD	T3	TDZ	Cut protocol	84	non reacting
1	MYD	T3	TDZ	Cut protocol	85	non reacting
1	MYD	T3	TDZ	Cut protocol	86	non reacting
1	MYD	T3	TDZ	Cut protocol	87	non reacting
1	MYD	T3	TDZ	Cut protocol	88	non reacting
1	MYD	T3	TDZ	Cut protocol	89	non reacting
1	MYD	T3	TDZ	Cut protocol	90	non reacting
1	MYD	T3	TDZ	Cut protocol	91	non reacting
1	MYD	T3	TDZ	Cut protocol	92	non reacting
1	MYD	T3	TDZ	Cut protocol	93	non reacting
1	MYD	T3	TDZ	Cut protocol	94	non reacting
1	MYD	T3	TDZ	Cut protocol	95	non reacting
1	MYD	T3	TDZ	Cut protocol	96	non reacting
1	MYD	T3	TDZ	Cut protocol	97	non reacting
1	MYD	T3	TDZ	Cut protocol	98	non reacting
1	MYD	T3	TDZ	Cut protocol	99	non reacting
1	MYD	T3	TDZ	Cut protocol	100	non reacting
1	MYD	T3	TDZ	Cut protocol	101	non reacting
1	MYD	T3	TDZ	Cut protocol	102	non reacting
1	MYD	T3	TDZ	Cut protocol	103	non reacting
1	MYD	T3	TDZ	Cut protocol	104	non reacting
1	MYD	T3	TDZ	Cut protocol	105	non reacting
1	MYD	T3	TDZ	Cut protocol	106	non reacting
1	MYD	T3	TDZ	Cut protocol	107	non reacting
1	MYD	T3	TDZ	Cut protocol	108	non reacting
1	MYD	T3	TDZ	Cut protocol	109	non reacting
1	MYD	T3	TDZ	Cut protocol	110	non reacting
1	MYD	T3	TDZ	Cut protocol	111	non reacting
1	MYD	T3	TDZ	Cut protocol	112	non reacting
1	MYD	T3	TDZ	Cut protocol	113	non reacting
1	MYD	T3	TDZ	Cut protocol	114	non reacting
1	MYD	T3	TDZ	Cut protocol	115	non reacting
1	MYD	T3	TDZ	Cut protocol	116	non reacting
1	MYD	T3	TDZ	Cut protocol	117	non reacting
1	MYD	T3	TDZ	Cut protocol	118	non reacting
1	MYD	T3	TDZ	Cut protocol	119	non reacting
1	MYD	T3	TDZ	Cut protocol	120	non reacting
1	MYD	T3	TDZ	Cut protocol	121	non reacting
1	MYD	T3	TDZ	Cut protocol	122	non reacting
1	MYD	T3	TDZ	Cut protocol	123	non reacting
1	MYD	T3	TDZ	Cut protocol	124	non reacting
1	MYD	T3	TDZ	Cut protocol	125	non reacting
1	MYD	T3	TDZ	Cut protocol	126	non reacting
1	MYD	T3	TDZ	Cut protocol	127	non reacting
1	MYD	T3	TDZ	Cut protocol	128	non reacting
1	MYD	T3	TDZ	Cut protocol	129	non reacting
1	MYD	T3	TDZ	Cut protocol	130	non reacting
1	MYD	T3	TDZ	Cut protocol	131	non reacting
1	MYD	T3	TDZ	Cut protocol	132	non reacting
1	MYD	T3	TDZ	Cut protocol	133	non reacting
1	MYD	T3	TDZ	Cut protocol	134	non reacting
1	MYD	T3	TDZ	Cut protocol	135	non reacting
1	MYD	T3	TDZ	Cut protocol	136	non reacting
1	MYD	T3	TDZ	Cut protocol	137	non reacting
1	MYD	T3	TDZ	Cut protocol	138	non reacting
1	MYD	T3	TDZ	Cut protocol	139	non reacting
1	MYD	T3	TDZ	Cut protocol	140	non reacting
1	MYD	T3	TDZ	Cut protocol	141	non reacting

## Sheet: experiment 2 
Experiment 2: Comparison of the amount of proliferating and dead meristems obtained from Coconut plantlets of the MYD cultivar following 8 different treatments. All plantlets were grown on Y3 medium containing 40g/L sucrose however the plant growth regulator and its concentration were varied. Each treatment consisted of ~24 plantlets
Variables							results
Experiment	Cultivar	Group	PGR	concentration (µM)	Protocol	Plant#	proliferation	survival
2	MYD	T1	TDZ	0.1	Cut protocol	1	non reacting	survived
2	MYD	T1	TDZ	0.1	Cut protocol	2	non reacting	survived
2	MYD	T1	TDZ	0.1	Cut protocol	3	non reacting	survived
2	MYD	T1	TDZ	0.1	Cut protocol	4	non reacting	survived
2	MYD	T1	TDZ	0.1	Cut protocol	5	non reacting	survived
2	MYD	T1	TDZ	0.1	Cut protocol	6	non reacting	survived
2	MYD	T1	TDZ	0.1	Cut protocol	7	non reacting	survived
2	MYD	T1	TDZ	0.1	Cut protocol	8	non reacting	survived
2	MYD	T1	TDZ	0.1	Cut protocol	9	non reacting	survived
2	MYD	T1	TDZ	0.1	Cut protocol	10	non reacting	survived
2	MYD	T1	TDZ	0.1	Cut protocol	11	non reacting	survived
2	MYD	T1	TDZ	0.1	Cut protocol	12	non reacting	survived
2	MYD	T1	TDZ	0.1	Cut protocol	13	non reacting	survived
2	MYD	T1	TDZ	0.1	Cut protocol	14	non reacting	survived
2	MYD	T1	TDZ	0.1	Cut protocol	15	non reacting	survived
2	MYD	T1	TDZ	0.1	Cut protocol	16	non reacting	survived
2	MYD	T1	TDZ	0.1	Cut protocol	17	non reacting	survived
2	MYD	T1	TDZ	0.1	Cut protocol	18	non reacting	survived
2	MYD	T1	TDZ	0.1	Cut protocol	19	non reacting	survived
2	MYD	T1	TDZ	0.1	Cut protocol	20	non reacting	survived
2	MYD	T1	TDZ	0.1	Cut protocol	21	non reacting	survived
2	MYD	T1	TDZ	0.1	Cut protocol	22	non reacting	survived
2	MYD	T1	TDZ	0.1	Cut protocol	23	non reacting	died
2	MYD	T1	TDZ	0.1	Cut protocol	24	non reacting	died
2	MYD	T2	TDZ	1	Cut protocol	1	non reacting	survived
2	MYD	T2	TDZ	1	Cut protocol	2	non reacting	survived
2	MYD	T2	TDZ	1	Cut protocol	3	non reacting	survived
2	MYD	T2	TDZ	1	Cut protocol	4	non reacting	survived
2	MYD	T2	TDZ	1	Cut protocol	5	non reacting	survived
2	MYD	T2	TDZ	1	Cut protocol	6	non reacting	survived
2	MYD	T2	TDZ	1	Cut protocol	7	non reacting	survived
2	MYD	T2	TDZ	1	Cut protocol	8	non reacting	survived
2	MYD	T2	TDZ	1	Cut protocol	9	non reacting	survived
2	MYD	T2	TDZ	1	Cut protocol	10	non reacting	survived
2	MYD	T2	TDZ	1	Cut protocol	11	non reacting	survived
2	MYD	T2	TDZ	1	Cut protocol	12	non reacting	survived
2	MYD	T2	TDZ	1	Cut protocol	13	non reacting	survived
2	MYD	T2	TDZ	1	Cut protocol	14	non reacting	survived
2	MYD	T2	TDZ	1	Cut protocol	15	non reacting	survived
2	MYD	T2	TDZ	1	Cut protocol	16	non reacting	survived
2	MYD	T2	TDZ	1	Cut protocol	17	Reacting	survived
2	MYD	T2	TDZ	1	Cut protocol	18	Reacting	survived
2	MYD	T2	TDZ	1	Cut protocol	19	Reacting	survived
2	MYD	T2	TDZ	1	Cut protocol	20	Reacting	survived
2	MYD	T2	TDZ	1	Cut protocol	21	Reacting	survived
2	MYD	T2	TDZ	1	Cut protocol	22	non reacting	died
2	MYD	T3	BA	1	Cut protocol	1	non reacting	survived
2	MYD	T3	BA	1	Cut protocol	2	non reacting	survived
2	MYD	T3	BA	1	Cut protocol	3	non reacting	survived
2	MYD	T3	BA	1	Cut protocol	4	non reacting	survived
2	MYD	T3	BA	1	Cut protocol	5	non reacting	survived
2	MYD	T3	BA	1	Cut protocol	6	non reacting	survived
2	MYD	T3	BA	1	Cut protocol	7	non reacting	survived
2	MYD	T3	BA	1	Cut protocol	8	non reacting	survived
2	MYD	T3	BA	1	Cut protocol	9	non reacting	survived
2	MYD	T3	BA	1	Cut protocol	10	non reacting	survived
2	MYD	T3	BA	1	Cut protocol	11	non reacting	survived
2	MYD	T3	BA	1	Cut protocol	12	non reacting	survived
2	MYD	T3	BA	1	Cut protocol	13	non reacting	survived
2	MYD	T3	BA	1	Cut protocol	14	non reacting	survived
2	MYD	T3	BA	1	Cut protocol	15	non reacting	survived
2	MYD	T3	BA	1	Cut protocol	16	non reacting	survived
2	MYD	T3	BA	1	Cut protocol	17	non reacting	survived
2	MYD	T3	BA	1	Cut protocol	18	non reacting	survived
2	MYD	T3	BA	1	Cut protocol	19	non reacting	survived
2	MYD	T3	BA	1	Cut protocol	20	non reacting	survived
2	MYD	T3	BA	1	Cut protocol	21	non reacting	survived
2	MYD	T3	BA	1	Cut protocol	22	non reacting	survived
2	MYD	T3	BA	1	Cut protocol	23	non reacting	survived
2	MYD	T3	BA	1	Cut protocol	24	non reacting	survived
2	MYD	T4	BA	10	Cut protocol	1	non reacting	survived
2	MYD	T4	BA	10	Cut protocol	2	non reacting	survived
2	MYD	T4	BA	10	Cut protocol	3	non reacting	survived
2	MYD	T4	BA	10	Cut protocol	4	non reacting	survived
2	MYD	T4	BA	10	Cut protocol	5	non reacting	survived
2	MYD	T4	BA	10	Cut protocol	6	non reacting	survived
2	MYD	T4	BA	10	Cut protocol	7	non reacting	survived
2	MYD	T4	BA	10	Cut protocol	8	non reacting	survived
2	MYD	T4	BA	10	Cut protocol	9	non reacting	survived
2	MYD	T4	BA	10	Cut protocol	10	non reacting	survived
2	MYD	T4	BA	10	Cut protocol	11	non reacting	survived
2	MYD	T4	BA	10	Cut protocol	12	non reacting	survived
2	MYD	T4	BA	10	Cut protocol	13	non reacting	survived
2	MYD	T4	BA	10	Cut protocol	14	non reacting	survived
2	MYD	T4	BA	10	Cut protocol	15	non reacting	survived
2	MYD	T4	BA	10	Cut protocol	16	non reacting	survived
2	MYD	T4	BA	10	Cut protocol	17	non reacting	survived
2	MYD	T4	BA	10	Cut protocol	18	non reacting	survived
2	MYD	T4	BA	10	Cut protocol	19	non reacting	survived
2	MYD	T4	BA	10	Cut protocol	20	non reacting	survived
2	MYD	T4	BA	10	Cut protocol	21	non reacting	survived
2	MYD	T4	BA	10	Cut protocol	22	non reacting	survived
2	MYD	T4	BA	10	Cut protocol	23	non reacting	survived
2	MYD	T4	BA	10	Cut protocol	24	non reacting	survived
2	MYD	T5	BA	100	Cut protocol	1	non reacting	survived
2	MYD	T5	BA	100	Cut protocol	2	non reacting	survived
2	MYD	T5	BA	100	Cut protocol	3	non reacting	survived
2	MYD	T5	BA	100	Cut protocol	4	non reacting	survived
2	MYD	T5	BA	100	Cut protocol	5	non reacting	survived
2	MYD	T5	BA	100	Cut protocol	6	non reacting	survived
2	MYD	T5	BA	100	Cut protocol	7	non reacting	survived
2	MYD	T5	BA	100	Cut protocol	8	non reacting	survived
2	MYD	T5	BA	100	Cut protocol	9	non reacting	survived
2	MYD	T5	BA	100	Cut protocol	10	non reacting	survived
2	MYD	T5	BA	100	Cut protocol	11	non reacting	survived
2	MYD	T5	BA	100	Cut protocol	12	non reacting	survived
2	MYD	T5	BA	100	Cut protocol	13	non reacting	died
2	MYD	T5	BA	100	Cut protocol	14	non reacting	died
2	MYD	T5	BA	100	Cut protocol	15	non reacting	died
2	MYD	T5	BA	100	Cut protocol	16	non reacting	died
2	MYD	T5	BA	100	Cut protocol	17	non reacting	died
2	MYD	T5	BA	100	Cut protocol	18	non reacting	died
2	MYD	T5	BA	100	Cut protocol	19	non reacting	died
2	MYD	T5	BA	100	Cut protocol	20	non reacting	died
2	MYD	T5	BA	100	Cut protocol	21	non reacting	died
2	MYD	T5	BA	100	Cut protocol	22	non reacting	died
2	MYD	T5	BA	100	Cut protocol	23	Reacting	survived
2	MYD	T5	BA	100	Cut protocol	24	Reacting	survived
2	MYD	T6	4cppu	0.1	Cut protocol	1	non reacting	died
2	MYD	T6	4cppu	0.1	Cut protocol	2	non reacting	survived
2	MYD	T6	4cppu	0.1	Cut protocol	3	non reacting	survived
2	MYD	T6	4cppu	0.1	Cut protocol	4	non reacting	survived
2	MYD	T6	4cppu	0.1	Cut protocol	5	non reacting	survived
2	MYD	T6	4cppu	0.1	Cut protocol	6	non reacting	survived
2	MYD	T6	4cppu	0.1	Cut protocol	7	non reacting	survived
2	MYD	T6	4cppu	0.1	Cut protocol	8	non reacting	survived
2	MYD	T6	4cppu	0.1	Cut protocol	9	non reacting	survived
2	MYD	T6	4cppu	0.1	Cut protocol	10	non reacting	survived
2	MYD	T6	4cppu	0.1	Cut protocol	11	non reacting	survived
2	MYD	T6	4cppu	0.1	Cut protocol	12	non reacting	survived
2	MYD	T6	4cppu	0.1	Cut protocol	13	non reacting	survived
2	MYD	T6	4cppu	0.1	Cut protocol	14	non reacting	survived
2	MYD	T6	4cppu	0.1	Cut protocol	15	non reacting	survived
2	MYD	T6	4cppu	0.1	Cut protocol	16	non reacting	survived
2	MYD	T6	4cppu	0.1	Cut protocol	17	non reacting	survived
2	MYD	T6	4cppu	0.1	Cut protocol	18	non reacting	survived
2	MYD	T6	4cppu	0.1	Cut protocol	19	non reacting	survived
2	MYD	T6	4cppu	0.1	Cut protocol	20	non reacting	survived
2	MYD	T7	4cppu	1	Cut protocol	1	Reacting	survived
2	MYD	T7	4cppu	1	Cut protocol	2	non reacting	died
2	MYD	T7	4cppu	1	Cut protocol	3	non reacting	died
2	MYD	T7	4cppu	1	Cut protocol	4	non reacting	died
2	MYD	T7	4cppu	1	Cut protocol	5	non reacting	died
2	MYD	T7	4cppu	1	Cut protocol	6	non reacting	survived
2	MYD	T7	4cppu	1	Cut protocol	7	non reacting	survived
2	MYD	T7	4cppu	1	Cut protocol	8	non reacting	survived
2	MYD	T7	4cppu	1	Cut protocol	9	non reacting	survived
2	MYD	T7	4cppu	1	Cut protocol	10	non reacting	survived
2	MYD	T7	4cppu	1	Cut protocol	11	non reacting	survived
2	MYD	T7	4cppu	1	Cut protocol	12	non reacting	survived
2	MYD	T7	4cppu	1	Cut protocol	13	non reacting	survived
2	MYD	T7	4cppu	1	Cut protocol	14	non reacting	survived
2	MYD	T7	4cppu	1	Cut protocol	15	non reacting	survived
2	MYD	T7	4cppu	1	Cut protocol	16	non reacting	survived
2	MYD	T7	4cppu	1	Cut protocol	17	non reacting	survived
2	MYD	T7	4cppu	1	Cut protocol	18	non reacting	survived
2	MYD	T7	4cppu	1	Cut protocol	19	non reacting	survived
2	MYD	T7	4cppu	1	Cut protocol	20	non reacting	survived
2	MYD	T7	4cppu	1	Cut protocol	21	non reacting	survived
2	MYD	T8	4cppu	10	Cut protocol	1	non reacting	died
2	MYD	T8	4cppu	10	Cut protocol	2	non reacting	died
2	MYD	T8	4cppu	10	Cut protocol	3	Reacting	survived
2	MYD	T8	4cppu	10	Cut protocol	4	Reacting	survived
2	MYD	T8	4cppu	10	Cut protocol	5	Reacting	survived
2	MYD	T8	4cppu	10	Cut protocol	6	Reacting	survived
2	MYD	T8	4cppu	10	Cut protocol	7	non reacting	survived
2	MYD	T8	4cppu	10	Cut protocol	8	non reacting	survived
2	MYD	T8	4cppu	10	Cut protocol	9	non reacting	survived
2	MYD	T8	4cppu	10	Cut protocol	10	non reacting	survived
2	MYD	T8	4cppu	10	Cut protocol	11	non reacting	survived
2	MYD	T8	4cppu	10	Cut protocol	12	non reacting	survived
2	MYD	T8	4cppu	10	Cut protocol	13	non reacting	survived
2	MYD	T8	4cppu	10	Cut protocol	14	non reacting	survived
2	MYD	T8	4cppu	10	Cut protocol	15	non reacting	survived
2	MYD	T8	4cppu	10	Cut protocol	16	non reacting	survived
2	MYD	T8	4cppu	10	Cut protocol	17	non reacting	survived
2	MYD	T8	4cppu	10	Cut protocol	18	non reacting	survived
2	MYD	T8	4cppu	10	Cut protocol	19	non reacting	survived
2	MYD	T8	4cppu	10	Cut protocol	20	non reacting	survived
2	MYD	T8	4cppu	10	Cut protocol	21	non reacting	survived
2	MYD	T8	4cppu	10	Cut protocol	22	non reacting	survived
2	MYD	T8	4cppu	10	Cut protocol	23	non reacting	survived

## Sheet: experiment 3
Experiment 3: Comparison of the amount of proliferating meristems obtained from Coconuts plantlets of the MYD cultivar following 2 different treatments. T1 consist of 48 plants that received the meristem protocol and were put on Y3 medium containing 40g/L sucrose containing 1µM TDZ. T2 consists of 49 plants that received the cut protocol and were put on Y3 medium containing 40g/L sucrose containi…
Variables						Results
experiment	Cultivar	Group	Medium	Protocol	Plant#	prolifereration
3	MYD	T1	TDZ1	Meristem	1	reacting
3	MYD	T1	TDZ1	Meristem	2	reacting
3	MYD	T1	TDZ1	Meristem	3	reacting
3	MYD	T1	TDZ1	Meristem	4	reacting
3	MYD	T1	TDZ1	Meristem	5	reacting
3	MYD	T1	TDZ1	Meristem	6	reacting
3	MYD	T1	TDZ1	Meristem	7	reacting
3	MYD	T1	TDZ1	Meristem	8	reacting
3	MYD	T1	TDZ1	Meristem	9	reacting
3	MYD	T1	TDZ1	Meristem	10	non reacting
3	MYD	T1	TDZ1	Meristem	11	non reacting
3	MYD	T1	TDZ1	Meristem	12	non reacting
3	MYD	T1	TDZ1	Meristem	13	non reacting
3	MYD	T1	TDZ1	Meristem	14	non reacting
3	MYD	T1	TDZ1	Meristem	15	non reacting
3	MYD	T1	TDZ1	Meristem	16	non reacting
3	MYD	T1	TDZ1	Meristem	17	non reacting
3	MYD	T1	TDZ1	Meristem	18	non reacting
3	MYD	T1	TDZ1	Meristem	19	non reacting
3	MYD	T1	TDZ1	Meristem	20	non reacting
3	MYD	T1	TDZ1	Meristem	21	non reacting
3	MYD	T1	TDZ1	Meristem	22	non reacting
3	MYD	T1	TDZ1	Meristem	23	non reacting
3	MYD	T1	TDZ1	Meristem	24	non reacting
3	MYD	T1	TDZ1	Meristem	25	non reacting
3	MYD	T1	TDZ1	Meristem	26	non reacting
3	MYD	T1	TDZ1	Meristem	27	non reacting
3	MYD	T1	TDZ1	Meristem	28	non reacting
3	MYD	T1	TDZ1	Meristem	29	non reacting
3	MYD	T1	TDZ1	Meristem	30	non reacting
3	MYD	T1	TDZ1	Meristem	31	non reacting
3	MYD	T1	TDZ1	Meristem	32	non reacting
3	MYD	T1	TDZ1	Meristem	33	non reacting
3	MYD	T1	TDZ1	Meristem	34	non reacting
3	MYD	T1	TDZ1	Meristem	35	non reacting
3	MYD	T1	TDZ1	Meristem	36	non reacting
3	MYD	T1	TDZ1	Meristem	37	non reacting
3	MYD	T1	TDZ1	Meristem	38	non reacting
3	MYD	T1	TDZ1	Meristem	39	non reacting
3	MYD	T1	TDZ1	Meristem	40	non reacting
3	MYD	T1	TDZ1	Meristem	41	non reacting
3	MYD	T1	TDZ1	Meristem	42	non reacting
3	MYD	T1	TDZ1	Meristem	43	non reacting
3	MYD	T1	TDZ1	Meristem	44	non reacting
3	MYD	T1	TDZ1	Meristem	45	non reacting
3	MYD	T1	TDZ1	Meristem	46	non reacting
3	MYD	T1	TDZ1	Meristem	47	non reacting
3	MYD	T1	TDZ1	Meristem	48	non reacting
3	MYD	T2	TDZ1	Cut protocol	1	reacting
3	MYD	T2	TDZ1	Cut protocol	2	reacting
3	MYD	T2	TDZ1	Cut protocol	3	reacting
3	MYD	T2	TDZ1	Cut protocol	4	reacting
3	MYD	T2	TDZ1	Cut protocol	5	reacting
3	MYD	T2	TDZ1	Cut protocol	6	reacting
3	MYD	T2	TDZ1	Cut protocol	7	reacting
3	MYD	T2	TDZ1	Cut protocol	8	reacting
3	MYD	T2	TDZ1	Cut protocol	9	reacting
3	MYD	T2	TDZ1	Cut protocol	10	reacting
3	MYD	T2	TDZ1	Cut protocol	11	reacting
3	MYD	T2	TDZ1	Cut protocol	12	reacting
3	MYD	T2	TDZ1	Cut protocol	13	reacting
3	MYD	T2	TDZ1	Cut protocol	14	reacting
3	MYD	T2	TDZ1	Cut protocol	15	reacting
3	MYD	T2	TDZ1	Cut protocol	16	non reacting
3	MYD	T2	TDZ1	Cut protocol	17	non reacting
3	MYD	T2	TDZ1	Cut protocol	18	non reacting
3	MYD	T2	TDZ1	Cut protocol	19	non reacting
3	MYD	T2	TDZ1	Cut protocol	20	non reacting
3	MYD	T2	TDZ1	Cut protocol	21	non reacting
3	MYD	T2	TDZ1	Cut protocol	22	non reacting
3	MYD	T2	TDZ1	Cut protocol	23	non reacting
3	MYD	T2	TDZ1	Cut protocol	24	non reacting
3	MYD	T2	TDZ1	Cut protocol	25	non reacting
3	MYD	T2	TDZ1	Cut protocol	26	non reacting
3	MYD	T2	TDZ1	Cut protocol	27	non reacting
3	MYD	T2	TDZ1	Cut protocol	28	non reacting
3	MYD	T2	TDZ1	Cut protocol	29	non reacting
3	MYD	T2	TDZ1	Cut protocol	30	non reacting
3	MYD	T2	TDZ1	Cut protocol	31	non reacting
3	MYD	T2	TDZ1	Cut protocol	32	non reacting
3	MYD	T2	TDZ1	Cut protocol	33	non reacting
3	MYD	T2	TDZ1	Cut protocol	34	non reacting
3	MYD	T2	TDZ1	Cut protocol	35	non reacting
3	MYD	T2	TDZ1	Cut protocol	36	non reacting
3	MYD	T2	TDZ1	Cut protocol	37	non reacting
3	MYD	T2	TDZ1	Cut protocol	38	non reacting
3	MYD	T2	TDZ1	Cut protocol	39	non reacting
3	MYD	T2	TDZ1	Cut protocol	40	non reacting
3	MYD	T2	TDZ1	Cut protocol	41	non reacting
3	MYD	T2	TDZ1	Cut protocol	42	non reacting
3	MYD	T2	TDZ1	Cut protocol	43	non reacting
3	MYD	T2	TDZ1	Cut protocol	44	non reacting
3	MYD	T2	TDZ1	Cut protocol	45	non reacting
3	MYD	T2	TDZ1	Cut protocol	46	non reacting
3	MYD	T2	TDZ1	Cut protocol	47	non reacting
3	MYD	T2	TDZ1	Cut protocol	48	non reacting
3	MYD	T2	TDZ1	Cut protocol	49	non reacting

## Sheet: Experiment 4
Experiment 4: Comparison of the amount of proliferating and dead meristems obtained from Coconut plantlets of 6 different cultivar following tretament by the cut protocol and transferring them to medium containing 1µM TDZ. Each set of 24 plantlets of each cultivar was performed 3 times.
Experiment	Cultivar	classification	Medium	Protocol	Repetition	Initiated	Reacted	Reacted %	Reacted transformed	died	died %	died transformed		class reaction
4	CATD	Dwarf	1TDZ	Cut protocol	1	24	11	45.8333	0.729917	4	16.6667	0.419683		26.8519	11.988		10.6481
4	CATD	Dwarf	1TDZ	Cut protocol	2	24	7	29.1667	0.5667	3	12.5	0.360965
4	CATD	Dwarf	1TDZ	Cut protocol	3	24	4	16.6667	0.419683	1	4.16667	0.205545
4	EGD	Dwarf	1TDZ	Cut protocol	1	24	9	37.5	0.65137	7	29.1667	0.5667
4	EGD	Dwarf	1TDZ	Cut protocol	2	24	9	37.5	0.65137	2	8.33333	0.292701
4	EGD	Dwarf	1TDZ	Cut protocol	3	24	3	12.5	0.360965	1	4.16667	0.205545
4	MYD	Dwarf	1TDZ	Cut protocol	1	24	3	12.5	0.360965	2	8.33333	0.292701
4	MYD	Dwarf	1TDZ	Cut protocol	2	24	7	29.1667	0.5667	1	4.16667	0.205545
4	MYD	Dwarf	1TDZ	Cut protocol	3	24	5	20.8333	0.47245	2	8.33333	0.292701
4	MVT	Tall	1TDZ	Cut protocol	1	24	7	29.1667	0.5667	2	8.33333	0.292701		27.1028	11.988		16.3551
4	MVT	Tall	1TDZ	Cut protocol	2	24	7	29.1667	0.5667	3	12.5	0.360965
4	MVT	Tall	1TDZ	Cut protocol	3	24	10	41.6667	0.691267	5	20.8333	0.47245
4	LAGT	Tall	1TDZ	Cut protocol	1	24	5	20.8333	0.47245	2	8.33333	0.292701
4	LAGT	Tall	1TDZ	Cut protocol	2	24	5	20.8333	0.47245	8	33.3333	0.609964
4	LAGT	Tall	1TDZ	Cut protocol	3	24	4	16.6667	0.419683	9	37.5	0.65137
4	WAT	Tall	1TDZ	Cut protocol	1	22	11	50	0.767523	2	9.09091	0.306101
4	WAT	Tall	1TDZ	Cut protocol	2	24	6	25	0.521095	4	16.6667	0.419683
4	WAT	Tall	1TDZ	Cut protocol	3	24	3	12.5	0.360965	0	0	0

## Sheet: Experiment 5
Experiment 5: Comparison of regeneration of different meristematic clusters by counting the total amount of meristems and the amount of meristems that developed into shoots. The proliferating meristems that originated from a different zygotic embryo derived plantlet were given a different letter A, B, C, …. This regeneration comparison was repeated several times with a cluster of the same origin …
Experiment	Cultivar	proliferating cluster origin	RegenAttempt#	#meristems	#shoots	#browning/flowering		shoot %
5	MYD	A	1	13	0	13		0
5	MYD	A	2	38	0	38		0
5	MYD	A	3	16	0	16		0
5	MYD	A	4	18	7	11		38.8889
				85	7	78	Average	8.23529
5	MYD	B	1	6	2	4		33.3333
5	MYD	B	2	56	24	32		42.8571
5	MYD	B	3	42	17	25		40.4762
5	MYD	B	4	3	1	2		33.3333
5	MYD	B	5	7	2	5		28.5714
5	MYD	B	6	1	1	0		100
				115	47	68	Average	40.8696
5	MYD	C	1	85	54	31		63.5294
5	MYD	C	2	22	0	22		0
5	MYD	C	3	16	0	16		0
5	MYD	C	4	26	0	26		0
				149	54			36.2416
5	MYD	D	1	15	15	0		100
5	MYD	D	2	42	33	9		78.5714
5	MYD	D	3	5	0	5		0
5	MYD	D	4	9	7	2		77.7778
5	MYD	D	5	14	0	14		0
5	MYD	D	6	2	1	1		50
5	MYD	D	7	27	27	0		100
5	MYD	D	8	94	74	20		78.7234
5	MYD	D	9	31	11	20		35.4839
				239	168			70.2929
