# Supplementary material for: Development of the first axillary in vitro shoot multiplication protocol for coconut palms
Source: Sci Rep. 2021 Sep 15;11:18367. doi: 10.1038/s41598-021-97718-1 (PMC8443624; doi:10.1038/s41598-021-97718-1)
Supplement: Supplementary file 2 — Supplementary Information 2. [file 41598_2021_97718_MOESM2_ESM.xlsx]

## Sheet: Table 1
Table S1 : Chemical composition of the Y3 medium + Vitamins
component	mg/L
potassium Nitrate	2020
Potassium Chloride	1492
Ammonium Chloride	535
Sodium Phosphate.H2O	312
Calcium Chloride	221.94
Na2EDTA.2H2O	18.5
Magnesium Sulfate	120.62
Manganese sulfate.H2O	11.2
Potassium Iodide	8.3
Molybdic acid.2H2O	0.24
Zinc Sulfate.7H2O	7.2
Boric Acid	3.1
Cobalt Chloride.6H2O	0.24
Cupric sulfate.5H2O	0.16
Nickel Chloride.6H2O	0.024
Ferrous Sulfate.72O	13.9
Glycine	2
myo-Inositol	100
Nicotinic acid	0.5
Pyridoxine HCl	0.5
Thiamine HCl	0.1
